# Supplementary material for: Role of L-Type Voltage-Gated Calcium Channels in Epileptiform Activity of Neurons
Source: Int J Mol Sci. 2021 Sep 25;22(19):10342. doi: 10.3390/ijms221910342 (PMC8508770; doi:10.3390/ijms221910342)
Supplement: Supplementary file 1 [file ijms-22-10342-s001.zip]

Archive with 1 entries (1 files):
- ijms-1375967-supplementary.pdf
